# Supplementary material for: Interim analysis incorporating short‐ and long‐term binary endpoints
Source: Biom J. 2019 Jan 29;61(3):665–87. doi: 10.1002/bimj.201700281 (PMC6590444; doi:10.1002/bimj.201700281)
Supplement: Supplementary file 1 — Supporting Information [file BIMJ-61-665-s001.zip]

Archive with 6 entries (6 files):
- Reproducibility_Julia_Niewczas/README.Rmd
- Reproducibility_Julia_Niewczas/README.pdf
- Reproducibility_Julia_Niewczas/Suppl.Rmd
- Reproducibility_Julia_Niewczas/Suppl.pdf
- Reproducibility_Julia_Niewczas/binfutssr-manual.pdf
- Reproducibility_Julia_Niewczas/binfutssr_0.1.0.tar.gz
