# Supplementary material for: Interim analysis incorporating short‐ and long‐term binary endpoints
Source: Biom J. 2019 Jan 29;61(3):665–87. doi: 10.1002/bimj.201700281 (PMC6590444; doi:10.1002/bimj.201700281)
Supplement: Supplementary file 1 — Supporting Information [file BIMJ-61-665-s001.zip › Reproducibility_Julia_Niewczas/README.Rmd]

---
title: 'Output: Interim analysis incorporating short- and long-term binary endpoints'
output:
  pdf_document: 
    extra_dependencies: ["rotating", "float"]
  html_document:
    df_print: paged
---
```{r setup, include=FALSE}
knitr::opts_chunk$set(echo = TRUE, fig.pos = 'H', warning = FALSE)

```
# Introduction
In this file, all the steps for reproducing plots and tables in the main body of the article can be found. The document is divided into subsections, each corresponding to a given Figure/Table. The output is produced using the R-Package `binfutssr`. 

The package consists of a set of functions which calculate the operating characteristics of simulated clinical trials with interim analyses incorporating short- and long-term binary endpoints. 

In order to create the first plot, load the package `binfutssr` (with its dependencies) and type in the following code. The code is also available in a seperate file called 'output.R'. One scenario of 100,000 simulations takes approximately 2 min for interim analysis with futility stopping and 2.5 min for sample size reassessments. If one has access to multiple cores, the packages `parallel` and `doParallel` can be loaded and the number of cores can be specified using function `cl <- makeCluster(m)` with *m* coresponding to the number of cores. The cores can be registered using `registerDoParallel(cl)`. The code for provision of graphics uses the `foreach` function which if more than 1 core is specified parallises the procedure.  

At first, fix the setting for trial simulation

```{r Set Up}
library(psych)
library(ggplot2)
library(foreach)
library(mvtnorm)
library(stringr)
library(gridExtra)
library(parallel)
library(doParallel)
library(xtable)
library(knitr)
library(kableExtra)
library(binfutssr) # need to install this locally from .tar.gz file
sessionInfo() 

```
\newpage
# Futility Stopping 

Now define a scenario from the main article and simulate data 

```{r}
p_se <- c(0.2, 0.285, 0.3227348, 0.365)

m <- length(p_se) # if multiple cores are available set this value to length of p_se
cl <- parallel::makeCluster(m)
doParallel::registerDoParallel(cl)
```

Simulate the scenario under alternative hypothesis

```{r}

output_cp_alt <- foreach(i = 1:length(p_se), .packages="binfutssr") %dopar%
  (cp(nsim = 100000,        #number of simulations
      alpha = 0.025,         # one-sided alpha
      beta = 0.2,            # type 2 error such that 1-beta is the power
      p_le = 0.3227348,      # probability of success for long-term endpoint in E
      p_lc = 0.2,            # probability of success for long-term endpoint in C
      p_se = p_se[i],        # i-th probability of success for short-term endpoint in E
      p_sc = 0.2,            # probability of success for short-term endpoint in C
      n = 200,               # sample size per treatment arm
      fr_lo = 0.25,          # amounut of long-term information available at interim
      fr_sh = 0.5,           # amounut of short-term information available at interim
      phi_e = 0.5,           # correlation in E
      phi_c = 0.5,           # correlation in C
      c = seq(0, 1, 0.01)))  #sequence of cut-off points for stopping based on cp

```
Simulate clinical trial for moderate power (~50%)

```{r}

output_cp_mod <- foreach(i = 1:length(p_se), .packages="binfutssr") %dopar%
  (cp(nsim = 100000,
      alpha = 0.025,
      beta = 0.2,
      p_le = 0.285,
      p_lc = 0.2,
      p_se = p_se[i],
      p_sc = 0.2,
      n = 200,
      fr_lo = 0.25,
      fr_sh = 0.5,
      phi_e = 0.5,
      phi_c = 0.5,
      c = seq(0, 1, 0.01)))

```

Simulate clinical trial under the null hypothesis

```{r}

output_cp_null <- foreach(i = 1:length(p_se), .packages="binfutssr") %dopar%
  (cp(nsim = 100000,
      alpha = 0.025,
      beta = 0.2,
      p_le = 0.2,
      p_lc = 0.2,
      p_se = p_se[i],
      p_sc = 0.2,
      n = 200,
      fr_lo = 0.25,
      fr_sh = 0.5,
      phi_e = 0.5,
      phi_c = 0.5,
      c = seq(0, 1, 0.01)))

```
## Figure 1 and Figure 2
Use the code below to produce the required plots for Figure 1 - Overall Power and Figure 2 - Probability to Stop for Futility. The last entry in the function specifies whether the function should save the figure into file or not. Options are `pdf`, `eps` and `none`. If `none` is selected, the plot is printed. 


```{r, fig.keep='none'}
power_plots <- create_power_plots(output_cp_alt = output_cp_alt,
                                  output_cp_mod = output_cp_mod,
                                  output_cp_null = output_cp_null,
                                  phi_e = 0.5,
                                  phi_c = 0.5,
                                  filetype = "none")   
```

```{r Figure 1, fig.width = 13.5, fig.height = 17.535}
grid.arrange(power_plots)
```
\newpage
```{r, fig.keep='none'}
fs_plots <- create_fs_plots(output_cp_alt = output_cp_alt,
                            output_cp_mod = output_cp_mod,
                            output_cp_null = output_cp_null,
                            phi_e = 0.5,
                            phi_c = 0.5,
                            filetype = "none")

```

```{r Figure 2, fig.width = 13.5, fig.height = 17.535}
grid.arrange(fs_plots)
```

## Figure 3 
In order to obtain Figure three which shows equivalence of cut-off points one has to run the `fixed_to_obs_plot` function. 

```{r Figure 3}
fixed_to_obs <- fixed_to_obs_plot(
  alpha = 0.025,                    # type 1 error
  beta = 0.2,                       # type 2 error  
  t = c(0.1, 0.25, 0.5, 0.75, 0.9), # vector of information fractions for equivalent c's
  c = seq(0, 1, 0.01),              # sequence of cut-off points for which the data is obtained
  filetype = "none")                # save the figure? options: c("pdf", "eps", "none")
```

```{r, fig.width = 11.69, fig.height = 8.27}
grid.arrange(fixed_to_obs)
```

\newpage
## Varrying Correlation and Information Fraction 

In this section, the code for producing the correlation plots. In this simulation scenario the cut-off points are chosen separately for each estimator so that for each approach the probability to stop for futility under the alternative hypothesis is 10%. Then, the overall power was reported for each cut-off point and approach and compared. This is done for cases when $t_l=0.25$ and two values of $t_s$: 0.5 and 0.75.

At first, simulate clinical trial scenarios with the following set-up using `cp` function:

## Figure 4
```{r Figure 4}
cl <- parallel::makeCluster(m)
doParallel::registerDoParallel(cl)

phi_e = c(0, 0.2, 0.5, 0.7, 0.9)
phi_c = c(0, 0.2, 0.5, 0.7, 0.9)


output_cp_alt_fr_sh_05 <- foreach(i = 1:length(phi_e), 
                                           .packages="binfutssr") %dopar%
  (cp(nsim = 100000,
      alpha = 0.025,
      beta = 0.2,
      p_le = 0.3227348,
      p_lc = 0.2,
      p_se = 0.3227348,
      p_sc = 0.2,
      n = 200,
      fr_lo = 0.25,
      fr_sh = 0.5,
      phi_e = phi_e[i],
      phi_c = phi_c[i],
      c = seq(0, 1, 0.01)))


output_cp_alt_fr_sh_075 <- foreach(i = 1:length(phi_e), 
                                            .packages="binfutssr") %dopar%
  (cp(nsim = 100000,
      alpha = 0.025,
      beta = 0.2,
      p_le = 0.3227348,
      p_lc = 0.2,
      p_se = 0.3227348,
      p_sc = 0.2,
      n = 200,
      fr_lo = 0.25,
      fr_sh = 0.75,
      phi_e = phi_e[i],
      phi_c = phi_c[i],
      c = seq(0, 1, 0.01)))
```
After the data has been simulated create a plot showing the overall power using `create_corr_plots` function.
```{r, fig.keep='none'}
plots_corr <- create_corr_plots(output_cp_alt_fr_sh_05 = output_cp_alt_fr_sh_05,
                                output_cp_alt_fr_sh_075 = output_cp_alt_fr_sh_075,
                                phi_e = phi_e,
                                phi_c = phi_c,
                                fr_lo = 0.25,
                                filetype = "none")
```

```{r, fig.width = 11.69, fig.height = 8.27}
grid.arrange(plots_corr[[length(plots_corr)]])
```

Now based on the results from the previous simulation another case is considered. The cut-off points for obtaining conditional power are fixed from previous simulation scenario. However, the true probability of $P_{SE}$ is changed to no effect. At first, simulate a scenario in such a setting. A case with $\Phi=0.9$ is excluded as such a correlation is not admissible. 

## Figure 5
```{r Figure 5}
phi_e_v2 <- c(0, 0.2, 0.5, 0.7) # Fix new correlation
phi_c_v2 <- c(0, 0.2, 0.5, 0.7)

output_cp_alt_fr_sh_05_p_se_02 <- foreach(i = 1:length(phi_e_v2), 
                                                   .packages="binfutssr") %dopar%
  (cp(nsim = 100000,
      alpha = 0.025,
      beta = 0.2,
      p_le = 0.3227348,
      p_lc = 0.2,
      p_se = 0.2,
      p_sc = 0.2,
      n = 200,
      fr_lo = 0.25,
      fr_sh = 0.5,
      phi_e = phi_e_v2[i],
      phi_c = phi_c_v2[i],
      c = seq(0, 1, 0.01)))

output_cp_alt_fr_sh_075_p_se_02 <- foreach(i = 1:length(phi_e_v2), 
                                                    .packages="binfutssr") %dopar%
  (cp(nsim = 100000,
      alpha = 0.025,
      beta = 0.2,
      p_le = 0.3227348,
      p_lc = 0.2,
      p_se = 0.2,
      p_sc = 0.2,
      n = 200,
      fr_lo = 0.25,
      fr_sh = 0.75,
      phi_e = phi_e_v2[i],
      phi_c = phi_c_v2[i],
      c = seq(0, 1, 0.01)))
```

Now, create a plot with overall power using function `create_corr_plots_p_se_low`
```{r, fig.keep='none'}
plots_corr_p_se_low <- create_corr_plots_p_se_low(
  output_cp_alt_fr_sh_05_p_se_02 = output_cp_alt_fr_sh_05_p_se_02,
  output_cp_alt_fr_sh_075_p_se_02 = output_cp_alt_fr_sh_075_p_se_02,
  plots_corr = plots_corr,
  phi_e = phi_e_v2,
  phi_c = phi_c_v2,
  fr_lo = 0.25,
  filetype = "none")
```

```{r, fig.width = 13, fig.height = 8.27}
grid.arrange(plots_corr_p_se_low)
```
\newpage

# Sample Size Reassessments 
In this section, simulation scenarios for sample size reassessments are created. Here, latex tables are printed. The operating characteristics compared are probability to stop for futility, overall power and average sample size with its standard deviation.

## Futility Stopping based on cut-off point of conditional power, Table 1
At first, simulate a scenario where futility stopping is based on a pre-specified cut-off point for the conditional power. Then sample size reassessment is performed based on fixed effect conditional power for all three estimators. This is done for 4 effect sizes: no effect, moderate effect, alternative hypothesis effect and high effect. The effects in $P_{LE}$ and $P_{SE}$ are assumed to be equal. The table with results is printed using function `create_ssr_fixed_table`. Save option can be either true or false. If set `FALSE`then it is printed.  
```{r Table 1, results="asis", echo = FALSE}

p_le <- c(0.2, 0.285, 0.3227348, 0.365)
p_se <- c(0.2, 0.285, 0.3227348, 0.365)

output_cp <- foreach(i = 1:length(p_le), .combine = rbind, .packages="binfutssr") %dopar%
                ssr_fixed_cp(nsim = 100000,
                             alpha = 0.025,
                             beta = 0.2,
                             p_le = p_le[i],
                             p_lc = 0.2,
                             p_se = p_se[i],
                             p_sc = 0.2,
                             n = 200,
                             fr_lo = 0.25,
                             fr_sh = 0.5,
                             phi_e = 0.5,
                             phi_c = 0.5,
                             c = 0.3)


 create_ssr_fix_cp_table(output_cp = output_cp,
                         phi_e = 0.5,
                         phi_c = 0.5,
                       save = FALSE)


```
\newpage
## Futility Stopping based on p-value, Table 2
In this section the table for sample size reassessment based on fixed effect conditional power. The futility stopping is based on a p-value of one of the Z-statistics of the estimators. In such a case the trial is continued at the same time for all approaches, making the comparisons more straightforward. 
```{r Table 2, results="asis", echo = FALSE}

cl <- parallel::makeCluster(m)
doParallel::registerDoParallel(cl)
p_le <- c(0.2, 0.285, 0.3227348, 0.365)
p_se <- c(0.2, 0.285, 0.3227348, 0.365)
output_pval_zl <- foreach(i = 1:length(p_le), .combine = rbind, .packages="binfutssr") %dopar%
                     ssr_fixed_z(nsim = 100000,
                                 alpha = 0.025,
                                 beta = 0.2,
                                 p_le = p_le[i],
                                 p_lc = 0.2,
                                 p_se = p_se[i],
                                 p_sc = 0.2,
                                 n = 200,
                                 fr_lo = 0.25,
                                 fr_sh = 0.5,
                                 phi_e = 0.5,
                                 phi_c = 0.5,
                                 pval = 0.45,
                                 stop_type = "zl")
                   
output_pval_zb <- foreach(i = 1:length(p_le), .combine = rbind, .packages="binfutssr") %dopar%
                     ssr_fixed_z(nsim = 100000,
                                 alpha = 0.025,
                                 beta = 0.2,
                                 p_le = p_le[i],
                                 p_lc = 0.2,
                                 p_se = p_se[i],
                                 p_sc = 0.2,
                                 n = 200,
                                 fr_lo = 0.25,
                                 fr_sh = 0.5,
                                 phi_e = 0.5,
                                 phi_c = 0.5,
                                 pval = 0.45,
                                 stop_type = "zb")

output_pval_zs <- foreach(i = 1:length(p_le), .combine = rbind, .packages="binfutssr") %dopar%
                     ssr_fixed_z(nsim = 100000,
                                 alpha = 0.025,
                                 beta = 0.2,
                                 p_le = p_le[i],
                                 p_lc = 0.2,
                                 p_se = p_se[i],
                                 p_sc = 0.2,
                                 n = 200,
                                 fr_lo = 0.25,
                                 fr_sh = 0.5,
                                 phi_e = 0.5,
                                 phi_c = 0.5,
                                 pval = 0.45,
                                 stop_type = "zs")


create_ssr_fix_pval_table(output_pval_zl, 
                          output_pval_zb, 
                          output_pval_zs, 
                          save = FALSE)


```

## Different weights, Table 3
In this section the last table from the main article is printed. Here the weight in the combination test as well as sample size reassessment formula is fixed to be equal for all approaches. It is varied from 0 to 1 in steps of 0.1. The futility stopping is based on the p-value of one of the estimators. 
```{r Table 3, results="asis", echo = FALSE}
cl <- parallel::makeCluster(m)
doParallel::registerDoParallel(cl)

w <- seq(0, 1, 0.1)

output_pval_w_zl <- foreach(i = 1:length(w), .combine = rbind, .packages="binfutssr") %dopar%
ssr_fixed_z_weight(nsim = 100000,
alpha = 0.025,
beta = 0.2,
p_le = 0.3227348,
p_lc = 0.2,
p_se = 0.3227348,
p_sc = 0.2,
n = 200,
fr_lo = 0.25,
fr_sh = 0.5,
phi_e = 0.5,
phi_c = 0.5,
pval = 0.45,
w = w[i],
stop_type = "zl")

output_pval_w_zb <- foreach(i = 1:length(w), .combine = rbind, .packages="binfutssr") %dopar%
ssr_fixed_z_weight(nsim = 100000,
alpha = 0.025,
beta = 0.2,
p_le = 0.3227348,
p_lc = 0.2,
p_se = 0.3227348,
p_sc = 0.2,
n = 200,
fr_lo = 0.25,
fr_sh = 0.5,
phi_e = 0.5,
phi_c = 0.5,
pval = 0.45,
w = w[i],
stop_type = "zb")

output_pval_w_zs <- foreach(i = 1:length(w), .combine = rbind, .packages="binfutssr") %dopar%
ssr_fixed_z_weight(nsim = 100000,
alpha = 0.025,
beta = 0.2,
p_le = 0.3227348,
p_lc = 0.2,
p_se = 0.3227348,
p_sc = 0.2,
n = 200,
fr_lo = 0.25,
fr_sh = 0.5,
phi_e = 0.5,
phi_c = 0.5,
pval = 0.45,
w = w[i],
stop_type = "zs")

create_ssr_fix_pval_weight_table(output_pval_w_zl = output_pval_w_zl,
output_pval_w_zb = output_pval_w_zb,
output_pval_w_zs = output_pval_w_zs,
w = w,
pval = 0.45,
save = FALSE)
```
